# Supplementary material for: Effect of Coronavirus Disease 2019 (COVID-19) on Elite Spanish Student-Athletes’ Perception of the Dual Career
Source: Front Psychol. 2020 Dec 21;11:620042. doi: 10.3389/fpsyg.2020.620042 (PMC7779607; doi:10.3389/fpsyg.2020.620042)
Supplement: Supplementary file 1 [file Data_Sheet_1.XLSX]

## Sheet: Database
Nº	Group (1: COVID-19; 2: 2015)	Age	Sex (1: men; 2:women)	Type of Sport (1: Individual; 2: Team)	Sport performance level (1:Professional; 2: Semi-professional; 3: Amateur)	Stage in sport career (1: Beginning; 2: Top performance; 3: End)	Ongoing studies (1: Degree; 2: Master)	Employed (1: Yes; 2: No)	Study completion pace (years/level)	Self-perception (1: Athlete-student; 2: Student-Athlete)	Priority (1: Studies; 2: Athletic career)	Hours per week spent on studying	Trainning sessions per week (1: 1 to 5; 2: 6 to 10; 3:+10)	Training hours per week (1: <5; 2: 5-10; 3: 11-15; 4: 16-20; 4: >20)	Interference of studies with athletic performance (1: Yes; 2: No)	Interference of athletic performance with studies (1: Yes; 2: No)	My sport career helps cope with my studies (5: strongly agree;4:agree;3:neither agree nor disagree;2:disagree;1:strongly disagree)	Balance between my sport career and academic career (1:Very easy; 2:Easy; 3:Neigher easy nor difficult; 4:Difficult; 5:Very difficult)	Barriers to achieve good balance between sport career and academic career (5: strongly agree;4:agree;3:neither agree nor disagree;2:disagree;1:strongly disagree)	Perception of sport monitoring services as part of the university dual career (5:Very High; 4:High; 3:Neutral; 2:Somewhat high; 1: Not high at all)	Flexible curriculum (5:Very High; 4:High; 3:Neutral; 2:Somewhat high; 1: Not high at all)	Remote learning (5:Very High; 4:High; 3:Neutral; 2:Somewhat high; 1: Not high at all)	Perception of sport tutor services (5:Very High; 4:High; 3:Neutral; 2:Somewhat high; 1: Not high at all)	Perception of the need for sport tutor services as part of university dual career (5: strongly agree;4:agree;3:neither agree nor disagree;2:disagree;1:strongly disagree)	Campus as learning tool (5:Always;4:Almost always;3:Sometimes;2:Almost never;1:Never)	Fora as learning tool (5:Always;4:Almost always;3:Sometimes;2:Almost never;1:Never)	Task as learning tool (5:Always;4:Almost always;3:Sometimes;2:Almost never;1:Never)	Chat as learning tool (5:Always;4:Almost always;3:Sometimes;2:Almost never;1:Never)	Conferencing as learning tool (5:Always;4:Almost always;3:Sometimes;2:Almost never;1:Never)	Facebook as learning tool (5:Always;4:Almost always;3:Sometimes;2:Almost never;1:Never)	Twitter as learning tool (5:Always;4:Almost always;3:Sometimes;2:Almost never;1:Never)	To continue with further studies (1:Yes; 0: No)	To work in area of university studies (1:Yes; 0: No)	To work in different area from university studies (1:Yes; 0: No)	To continue with sport career (1:Yes; 0: No)	To continue being involved in sport (1:Yes; 0: No)	To live on my savings (1:Yes; 0: No)
10	1	40	1	1	1	1	1	1	1	1	1	0	1	2	2	2	3	5	3	1	1	1	1	1	1	1	1	1	1	1	1	1	1	0	1	2	2
21	2	20	1	2	2	2	1	2	1	2	2	10	1	3	1	1	3	4	2	4	3	4	3	1	5	3	5	3	3	1	1	0	1	0	1	2	2
23	2	25	2	2	2	3	1	1	2	2	1	20	1	2	2	2	4	2	2	1	5	4	3	1	5	5	5	1	2	1	1	0	0	0	1	1	2
26	2	23	2	1	2	2	2	1	1	2	1	10	2	4	1	1	3	3	3	1	3	2	1	1	4	1	3	1	3	3	1	1	1	0	1	1	2
28	2	29	2	1	2	1	2	1	2	1	1	4	1	2	2	1	4	4	2	3	3	2	3	1	4	2	5	1	1	1	1	0	1	0	0	1	2
37	1	28	1	2	2	3	2	1	1	2	2	12.5	1	2	2	1	4	3	2	1	5	1	1	1	5	1	4	1	1	3	2	0	1	0	0	1	2
41	2	23	2	1	2	2	1	2	4	1	1	10	1	2	1	1	4	3	1	2	3	3	1	1	4	1	4	3	4	1	1	1	1	0	0	1	2
44	2	24	2	2	2	2	1	1	5	2	2	21	2	3	2	1	2	4	2	3	3	3	2	1	4	1	4	1	3	1	1	1	1	0	1	1	2
45	1	25	1	2	1	3	1	1	1	2	1	12	2	4	2	2	3	3	2	4	4	4	1	1	3	1	1	1	1	1	1	1	1	0	1	1	2
48	2	28	1	1	2	1	2	1	2	1	1	6	2	2	1	1	5	5	4	1	5	5	1	1	5	1	2	1	1	1	1	1	0	0	1	2	2
57	2	20	2	1	3	3	1	1	1	1	1	35	1	2	1	1	4	3	3	4	3	3	3	1	5	3	5	1	5	1	1	1	1	0	0	1	2
69	1	24	1	1	1	3	1	2	4	2	2	2	3	5	1	1	1	5	5	1	3	2	2	1	1	1	1	1	1	1	1	0	1	0	1	1	2
71	2	23	2	2	2	2	2	1	1	2	1	10	2	3	2	1	3	3	2	3	3	3	4	1	5	1	4	1	1	1	1	1	1	0	1	1	2
95	2	29	2	1	2	1	1	2	1	2	1	12	1	3	2	1	3	1	1	4	5	5	5	1	5	5	5	2	3	1	1	1	1	0	1	1	2
105	2	26	1	1	1	3	1	2	1	1	1	6	3	3	2	2	5	2	2	4	5	5	2	1	5	5	5	1	1	1	1	0	1	0	1	1	2
106	2	22	2	2	2	3	1	2	1	2	1	5	2	3	1	1	4	3	3	3	3	3	2	1	5	1	4	1	1	1	1	0	0	0	1	1	2
111	2	32	2	1	2	1	1	1	1	2	2	8	3	4	1	1	4	3	2	3	5	4	3	1	5	5	5	4	5	1	1	0	1	0	0	1	2
114	1	26	1	2	2	3	2	2	2	2	1	10	1	2	1	1	2	3	2	2	4	3	1	1	5	1	4	1	1	1	3	0	1	0	0	1	2
126	1	23	1	1	2	3	1	2	2	2	1	12	2	4	1	1	5	4	4	2	4	1	1	1	5	1	3	1	1	1	1	1	1	0	1	1	2
146	2	23	1	1	1	3	1	2	2	2	2	7	3	5	1	1	2	4	2	1	4	4	1	1	5	1	3	1	1	1	1	1	1	0	0	1	2
147	2	23	1	1	1	3	1	2	2	2	2	7	3	5	1	1	2	4	2	1	4	4	1	1	5	1	3	1	1	1	1	1	1	0	0	1	2
149	1	29	2	2	2	1	2	1	1	2	1	6	2	3	2	2	1	2	1	1	2	2	1	1	4	1	4	1	1	4	1	1	1	0	1	1	2
150	1	24	2	2	2	1	1	2	1	1	1	5	2	3	1	1	1	3	2	4	4	5	3	1	5	1	1	1	1	1	1	0	1	1	0	1	2
138	2	26	1	2	1	2	1	1	2	2	2	7	2	5	1	1	4	4	2	2	3	4	2	2	5	1	5	1	1	1	2	1	1	0	0	1	1
142	2	23	2	1	1	3	1	2	2	2	2	5	2	5	1	1	3	4	3	4	2	4	4	2	5	4	5	2	2	5	5	1	0	0	1	1	2
11	2	20	2	1	2	3	1	2	1	2	2	24	3	5	1	1	4	4	3	3	3	4	3	2	5	3	4	2	5	1	1	0	1	0	0	1	2
43	1	24	2	1	2	2	1	2	1	1	1	15	2	4	2	2	3	5	2	4	3	4	4	2	3	1	1	1	1	1	2	0	1	0	1	1	2
12	2	28	2	2	2	1	2	1	2	2	1	20	1	5	2	2	3	2	1	4	5	4	5	2	3	2	3	1	2	2	1	1	0	0	1	1	2
14	2	27	2	1	1	3	1	1	1	1	1	9	2	2	1	1	2	4	2	5	4	4	3	2	5	3	5	1	5	1	1	0	1	0	0	1	2
30	1	23	2	2	1	3	1	2	1	1	1	10	1	2	2	2	3	2	1	2	3	2	3	2	5	1	5	5	1	1	1	1	1	0	1	1	2
35	1	21	1	1	2	2	1	2	1	2	1	30	2	3	1	1	4	3	2	3	5	3	1	3	5	1	3	1	1		2	0	1	1	1	1	2
67	1	25	1	1	1	3	1	2	2	2	2	4	2	4	2	1	2	3	3	4	5	5	5	3	2	1	1	1	1	1	1	0	1	0	0	1	2
75	2	24	2	1	1	3	2	2	2	2	2	8	2	3	2	2	4	2	3	4	5	4	4	3	5	3	5	2	3	1	1	1	0	0	1	1	2
15	2	2u	2	1	1	3	1	2	1	2	2	12	3	5	1	1	4	3	1	5	4	4	4	3	3	3	3	2	2	1	1	0	0	0	1	1	2
16	2	19	1	2	2	2	1	2	1	2	2	28	2	3	1	2	4	2	2	2	4	4	2	3	5	1	5	1	4	3	3	0	1	0	1	1	2
55	1	21	1	1	2	3	1	2	1	1	1	7	1	2	1	1	5	2	2	1	5	3	1	3	5	1	5	1	1	1	1	1	1	0	1	1	2
59	2	21	2	2	2	3	1	2	1	1	1	6	1	2	1	2	3	3	3	4	4	5	4	3	5	1	4	1	2	1	1	0	1	0	0	1	2
76	2	18	2	1	2	2	1	2	2	2	1	20	2	4	1	1	3	4	3	2	4	4	4	3	5	1	4	1	3	1	1	1	0	0	1	1	2
98	2	21	1	2	1	2	1	2	1	2	2	10	2	4	1	1	4	4	2	2	2	4	2	3	5	5	5	1	2	1	5	1	1	0	1	1	1
110	1	26	1	1	2	3	2	1	2	1	2	6	2	3	1	1	5	5	3	3	3	3	3	3	1	1	1	1	1	1	4	1	1	0	1	1	2
7	2	24	1	1	2	3	1	2	1	1	1	10	2	5	1	1	3	3	2	4	3	4	3	3	5	4	3	3	4	1	1	1	1	0	1	1	2
8	1	22	1	1	1	3	1	2	3	2	1	5	3	5	1	1	5	3	3	3	3	4	4	3	3	2	3	2	1	3	3	1	1	0	0	1	2
33	1	23	2	2	2	3	1	2	1	1	1	20	1	2	2	2	3	3	2	3	4	5	2	3	5	1	5	1	1	2	2	1	1	0	1	2	2
65	2	26	2	2	2	2	1	2	1	2	1	3	1	2	1	1	3	3	3	3	4	3	4	3	5	1	5	1	3	1	2	0	1	0	0	1	2
72	1	28	2	1	3	3	1	1	1	2	2	3	2	3	2	1	3	4	3	3	3	3	1	3	3	3	1	1	1	1	1	0	0	1	1	1	2
96	2	35	1	2	1	1	1	1	2	2	2	12	2	4	2	1	3	2	4	3	4	4	5	3	5	3	5	3	2	2	2	0	1	1	0	1	2
99	2	29	1	2	2	3	1	2	1	2	2	8	1	2	2	1	3	3	1	4	4	4	3	3	4	2	5	1	5	1	1	0	1	0	0	1	2
100	2	27	1	1	3	1	1	1	1	1	1	15	2	3	1	1	4	3	2	4	5	5	3	3	4	3	3	1	3	3	3	1	0	0	0	1	2
107	1	21	2	2	2	3	1	2	2	1	1	4.5	2	3	1	1	2	4	3	3	3	3	4	3	5	1	5	1	1	1	1	1	1	0	1	2	2
115	2	21	2	1	2	2	1	2	2	2	2	18	3	5	2	1	3	4	4	3	3	3	3	3	3	1	2	1		1	1	0	1	0	0	1	2
117	1	31	1	2	1	3	1	1	1	1	1	5	1	3	2	2	3	3	3	4	4	3	3	3	4	2	2	1	1	2	2	1	1	0	1	1	2
133	1	24	1	1	1	3	1	1	2	2	2	10	2	4	1	1	4	4	3	2	3	4	1	3	5	4	4	4	1	1	1	0	1	0	1	1	2
139	1	21	1	2	2	2	1	2	1	1	1	22.5	2	5	2	1	3	4	3	4	4	4	4	3	5	1	4	1	1	1	1	1	1	0	1	1	2
9	1	20	2	1	1	3	1	2	2	2	2	6	3	5	1	1	2	5	2	3	3	4	3	3	4	2	3	1	1	3	3	0	1	0	1	2	2
63	2	32	2	1	1	3	2	2	2	2	1	12	2	4	2	1	5	2	3	4	5	5	4	3	5	4	4	4	3	2	2	0	1	0	0	1	2
120	1	26	2	1	1	3	2	2	2	2	2	10	3	5	2	1	3	3	4	2	3	3	1	3	1	5	4	5	1	1	1	0	0	0	1	1	2
38	1	19	1	2	2	2	1	2	1	1	1	38	1	3	1	1	1	4	3	4	3	1	2	4	5	2	4	1	1	1	1	1	0	0	1	1	2
39	2	19	1	2	2	2	1	2	1	1	1	30	1	2	2	1	4	2	2	4	5	4	4	4	5	2	5	2	2	1	1	1	1	0	1	1	2
85	1	24	1	1	2	1	1	2	2	1	1	10	2	3	1	1	4	4	4	4	5	5	4	4	5	1	5	1	1	1	1	1	1	0	0	2	2
97	1	33	2	1	1	3	2	2	2	2	2	3	3	4	2	2	4	4	3	4	5	5	4	4	4	1	1	1	1	3	3	1	1	0	0	2	2
101	2	40	2	1	3	1	1	1	4	2	1	5	2	4	1	2	2	3	4	4	3	4	5	4	3	3	3	1	3	1	1	1	1	0	1	1	2
102	1	24	1	1	2	1	1	2	2	1	1	14	2	4	1	1	5	4	3	1	4	1	2	4	5	1	4	1	1	1	1	0	1	0	1	2	2
118	1	21	1	2	2	2	1	2	1	2	1	14.5	2	4	1	1	3	4	3	3	1	2	4	4	5	1	5	1	1	3	3	0	1	0	1	1	2
32	1	26	2	1	1	3	2	1	2	2	2	3	2	5	1	1	3	4	2	3	3	4	4	4	4	2	3	1	1	1	2	1	1	0	0	1	2
49	1	20	1	1	1	3	1	2	2	2	2	5	3	4	1	1	1	5	2	3	4	4	5	4	5	2	4	1	1	1	1	0	1	0	1	1	2
53	2	27	2	1	2	3	2	1	1	2	2	10	2	3	2	2	5	2	2	3	5	4	3	4	5	4	4	1	4	5	5	0	1	0	0	1	2
56	1	25	2	2	2	1	1	2	1	1	1	4	1	2	2	1	4	2	2	5	5	5	5	4	5	1	4	1	1	1	1	0	1	0	1	1	2
62	2	28	1	1	1	3	1	1	2	2	2	4	3	5	1	1	5	4	1	5	5	5	5	4	5	1	3	2	1	1	4	1	1	0	1	1	1
78	1	36	2	1	2	1	1	1	2	2	2	10	3	4	1	1	1	4	4	3	5	5	5	4	5	5	5	1	1	1	1	0	1	0	1	1	2
91	1	22	2	1	1	3	1	2	2	2	2	7	3	5	1	1	3	4	3	4	5	5	5	4	5	1	2	1	1	1	3	0	1	0	1	1	2
121	1	23	1	1	1	1	1	1	3	2	2	7	2	5	2	1	5	4	2	3	4	2	4	4	4	1	1	1	3	1	3	0	1	0	0	1	2
132	2	23	2	1	2	3	1	2	2	2	2	8	2	5	2	1	1	4	2	4	4	3	4	4	5	1	3	1	3	4	4	0	1	0	1	1	2
135	1	27	1	1	2	2	2	1	2	2	1	10	2	3	1	1	3	2	2	3	4	4	3	4	3	1	1	1	1	1	1	1	0	0	1	1	2
1	1	23	2	1	1	3	2	2	2	2	2	48	2	4	1	2	4	3	2	5	5	5	5	4	5	1	5	1	1	1	1	0	0	0	1	2	2
5	1	33	2	1	2	3	2	1	2	2	2	3	2	3	2	1	4	3	3	2	2	2	2	4	3	3	3	3	3			0	1	0	0	1	2
20	1	20	2	1	2	1	1	2	2	2	2	3	2	4	2	2	3	3	2	3	3	3	5	4	3	3	2	2	2	2	2	1	1	0	0	1	2
27	2	26	2	1	1	2	1	2	1	2	2	14	2	4	2	1	5	1	2	5	5	5	5	4	5	1	5	1	2	3	3	1	1	0	0	1	2
47	1	20	2	1	1	2	1	2	1	2	2		3	5	1	1	2	4	4	5	5	3	4	4	5	1	3	1	1	1	1	0	1	0	1	1	1
64	1	24	2	1	2	1	1	2	2	2	1	15	2	4	2	1	3	3	3	4	5	5	5	4	5	2	5	5	1	1	1	0	0	0	1	1	2
73	2	27	1	1	2	3	2	1	3	2	1	10	2	3	2	2	2	3	2	4	4	5	4	4	5	4	4	3	4	3	4	1	0	0	1	1	2
74	1	27	1	2	3	3	1	2	1	1	1	27	1	3	1	1	3	4	3	4	4	5	5	4	4	3	4	2	2	1	1	1	0	0	1	1	2
82	2	24	2	2	1	3	2	2	1	1	1	15	2	4	2	1	4	5	3	4	4	4	4	4	3	2	4	2	2	2	2	0	1	0	0	1	2
83	1	24	2	1	1	3	1	1	1	2	2	10	2	4	2	2	3	2	2	1	4	2	3	4	5	5	5	2	1	1	1	1	1	0	1	1	2
84	2	23	2	2	1	2	1	2	1	2	1	10	2	5	1	1	3	3	2	4	3	4	5	4	5	1	5	2	5	3	2	0	1	0	0	1	2
88	2	20	2	1	1	2	1	2	5	2	2	20	3	5	1	1	3	4	3	3	3	3	4	4	5	1	5	1	4	3	1	1	1	0	1	2	2
89	2	20	2	1	1	2	1	2	5	2	2	20	3	5	1	1	3	4	3	3	3	3	4	4	5	1	5	1	4	3	1	0	1	0	0	2	2
93	1	28	2	1	1	2	1	1	1	2	2	20	2	5	2	2	4	2	1	5	5	5	5	4	5	5	5	5	3	1	1	1	1	0	0	1	2
116	2	29	1	1	1	3	2	1	2	2	1	5	2	4	1	2	4	3	1	5	3	4	5	4	4	4	4	2	2	1	1	0	1	0	0	1	2
123	2	21	2	1	2	2	1	1	1	1	2	30	1	2	1	1	4	4	2	4	5	4	4	4	5	3		1	5	5	5	1	1	0	1	1	2
124	1	25	2	1	1	2	2	2	2	2	2	10	3	5	1	2	3	2	4	2	4	5	5	4	4	4	3	3	2	2	2	0	1	0	0	1	2
128	1	33	1	2	1	3	1	2	2	2	2		2	3	1	1	2	5	2	5	5	5	5	4	3	1	1	1	1	1	5	0	1	0	0	1	2
137	2	24	1	1	2	3	1	2	3	2	2	10	3	5	2	1	2	5	3	4	4	4	4	4	4	1	4	1	1	1	1	1	1	0	1	1	2
140	1	31	1	1	1	3	2	2	2	2	2	4	2	4	2	2	5	2	2	3	2	4	3	4	4	1	1	1	1	1	1	0	1	0	1	1	2
46	2	23	1	1	2	2	1	2	1	2	1	10	2	4	1	1	3	3	3	3	5	5	5	4	3	1	3	1	1	2	1	1	1	0	0	2	2
50	2	27	2	1	2	3	2	1	1	2	1	8	3	5	1	1	5	4	3	4	5	5	5	4	1	3	4	3	1	3	3	0	1	0	0	1	2
58	2	26	1	1	2	2	2	1	2	2	2	8	2	4	2	2	4	2	4	4	5	5	4	4	5	5	4	3	3	2	2	1	0	0	0	1	2
80	2	31	1	1	1	3	1	2	2	2	2	3	2	4	1	1	5	3	3	4	4	4	5	4	5	1	4	1	4	3	3	0	0	0	1	1	2
86	1	21	2	2	1	3	1	2	3	2	2	6	3	5	2	1	1	4	3	3	2	4	5	4	5	4	5	4	1	1	5	0	1	0	1	1	2
87	1	21	2	2	1	3	1	2	3	2	2	6	3	5	2	1	1	4	3	3	2	4	5	4	5	4	5	4	1	1	5	1	0	0	1	1	2
125	2	18	2	2	2	1	1	2	1	1	1	15	1	1	2	2	5	3	2	3	4	5	5	4	5	1	5	1	5	1	3	0	1	0	0	1	2
136	1	26	1	2	1	2	1	2	2	2	1	7	3	4	1	1	3	3	2	5	3	4	4	4	2	2	2	1	1	2	2	1	1	0	0	1	2
24	1	25	2	1	2	3	1	2	1	2	2	20	2	4	2	1	4	3	2	5	1	2	3	5	5	4	4	2	1	1	1	1	0	0	1	1	2
29	2	19	2	2	1	3	1	2	1	2	2	7	2	5	2	1	3	3	2	2	5	4	4	5	4	2	4	2	4	1	1	0	1	0	0	1	2
31	1	23	1	1	1	1	1	1	3	2	2	4	3	5	2	2	3	4	3	3	3	3	5	5	3	1	3	1	3	1	1	0	1	0	0	1	2
34	1	23	1	2	1	2	1	2	1	1	1	12	2	4	2	1	3	4	3	4	4	5	5	5	5	3	5	1	3	1	1	0	1	0	1	2	2
40	2	24	1	1	1	2	1	2	2	2	1	20	2	5	2	2	4	2	2	4	5	4	5	5	5	3	5	4	3	1	1	0	1	0	0	1	2
51	2	20	1	2	2	2	1	2	1	2	1	25	1	3	1	1	4	4	3	2	2	3	5	5	5	1	5	3	5	1	5	1	1	0	1	1	2
66	1	30	1	1	1	3	1	1	1	2	2		3	5	2	2	4	4	2	3	2	4	5	5	4	4	4	4	4	4	4	1	1	0	1	1	2
70	2	26	2	2	2	3	1	1	2	2	1	40	1	3	1	1	4	4	3	5	3	2	4	5	5	3	5	1	5	1	1	0	0	0	1	1	2
77	1	25	1	1	1	2	1	2	1	2	2	10	2	5	1	1	5	2	2	5	5	5	5	5	5	5	5	3	3	5	5	1	1	0	0	1	2
104	2	28	2	1	1	1	1	2	2	2	1	9	2	3	2	1	5	4	1	5	5	5	5	5	5	1	5	1	1	1	1	1	1	0	1	2	2
108	2	22	1	1	1	2	1	1	4	2	2	7	3	5	1	2	5	4	3	5	4	4	5	5	4	1	3	2	3	4	4	0	1	0	1	1	2
130	1	32	2	1	1	1	2	2	3	2	2	3	2	5	2	2	2	2	2	4	5	5	4	5	5	2	5	1	1	1	1	0	1	0	1	1	2
61	1	27	2	1	1	3	2	1	2	2	2	6	2	5	1	1	3	4	2	5	4	5	5	5	5	1	5	1	1	1	5	0	1	0	1	1	2
129	1	25	1	2	2	3	1	1	3	2	2	15	2	5	2	1	3	4	3	3	5	5	5	5	5	1	4	2	1	1	3	1	1	0	0	1	2
141	1	23	1	1	1	3	1	2	4	2	2	5	3	5	1	1	4	5	3	5	5	5	5	5	5	4	5	2	2	1	1	1	0	0	1	1	2
2	2	30	1	2	2	1	1	2	4	1	1	25	1	2	2	2	5	2	3	5	5	5	5	5	5	5	5	5	1	1	5	0	1	0	1	1	2
3	2	30	1	2	2	1	1	2	4	1	1	25	1	2	2	2	5	2	3	5	5	5	5	5	5	5	5	5	1	1	5	1	1	0	1	1	2
4	2	20	2	1	1	3	1	2	1	2	2	10	3	4	2	2	4	3	1	5	5	5	5	5	3	3	3	2	3	2	2	0	1	0	1	1	2
6	2	25	1	1	1	1	1	2	3	2	1	8	2	5	2	1	1	4	3	5	5	5	5	5	5	1	5	5	5	1	1	0	1	0	0	1	2
13	2	19	1	1	1	2	1	2	2	2	1	20	2	5	2	2	4	2	1	5	5	4	5	5	5	3	5	4	5	1	1	0	0	0	0	2	2
17	2	27	2	1	1	3	1	1	1	2	2	14	3	5	1	1	4	5	1	5	5	5	5	5	5	1	5	1	5	5	5	1	0	0	0	1	2
18	1	27	1	1	1	3	1	2	3	2	2	5	2	4	2	2	5	3	1	5	5	5	5	5	5	1	4	1	3	1	1	1	1	0	1	1	2
19	1	30	2	1	1	3	1	2	2	2	2	14	2	5	2	1	3	2	2	3	3	5	5	5	5	1	5	1	1	1	1	1	1	0	1	1	2
22	2	28	1	2	1	3	1	2	2	1	1	5	2	4	1	1	2	4	2	4	5	4	5	5	5	1	5	1	1	1	1	1	1	0	1	2	2
25	1	33	2	1	2	3	1	1	2	2	2	4	2	3	2	1	4	3	1	2	2	2	2	5	5	4	5	3	3	1	1	0	1	0	1	1	2
36	2	38	1	1	2	1	1	1	1	2	2	6	2	3	2	2	4	2	2	4	4	4	5	5	5	5	5	1	5	4	4	1	0	0	1	1	2
42	1	27	1	1	1	3	1	2	4	2	2	2	3	5	2	1	1	5	4	4	5	5	5	5	5	1	1	1	1	1	1	0	1	0	0	1	2
52	2	22	2	2	2	2	1	1	2	2	2	25	2	4	2	1	4	2	2	5	5	5	5	5	5	5	5	5	5	1	5	1	1	0	0	1	2
54	2	35	1	2	1	1	1	2	3	2	2	12	2	4	2	1	5	3	2	4	3	5	5	5	5	4	5	4	5	5	5	0	1	0	1	1	2
68	2	37	1	1	1	3	2	1	1	2	2	10	2	4	2	2	3	3	2	5	4	5	5	5	5	2	1	3	1	3	3	0	1	0	0	1	2
79	2	26	1	2	1	3	1	2	4	2	1	5	2	2	1	1	2	4	1	5	5	5	5	5	3	1	3		3	2	2	0	1	0	1	2	2
81	2	39	1	2	2	3	1	1	1	1	1	15	1	3	1	1	3	3	3	4	4	4	5	5	5	1	5	1	3	1	3	0	1	0	0	1	2
90	1	19	1	1	1	2	1	2	2	2	2	12	3	5	2	2	4	3	2	5	5	5	5	5	5	1	3	1	2	1	1	1	1	0	1	1	2
94	2	21	2	2	1	2	1	2	1	2	1	40	2	3	1	1	3	3	2	2	5	5	5	5	5	3	5	2	5	1	4	0	1	0	1	1	2
119	2	22	1	1	1	2	1	2	2	2	1	20	2	5	2	1	4	4	3	5	3	4	4	5	5	1	5	1	5	5	5	1	1	0	0	1	2
122	1	23	1	1	1	3	1	2	4	2	2	6.5	3	5	2	1	1	5	3	5	5	5	5	5	5	3	4	1	1	1	1	0	1	0	1	1	2
127	1	25	2	1	1	3	1	1	1	2	2	6	2	3	2	1	3	2	1	3	3	5	5	5	5	5	5	1	1	1	1	1	0	0	0	1	2
143	1	33	2	1	2	3	1	1	1	2	2	5	2	5	2	2	3	3	2	5	5	5	5	5	5	4	5	2	3	1	1	1	0	0	1	1	2
145	1	20	2	1	1	2	1	2	2	2	2	12	3	5	1	1	3	4	2	3	3	3	5	5	4	1	3	2	1	5	4	0	1	0	1	1	2
148	1	19	1	2	2	2	1	2	4	1	1	3	1	3	2	2	5	3	5	2	2	2	2	5		2	2	2	5		5	1	0	0	1	2	2
60	2	25	2	2	2	1	1	1	1	2	1	5	1	2	1	1	2	3	3	2	5	4	3		4	1	4	1	3	2	2	0	1	0	0	2	2
92	2	21	1	2	1	2	1	2	1	2	2	5	2	4	2	2	2	2	2	3	5	4	3		5	1	5	4	5	1	1	1	1	0	0	2	2
103	2	25	1	2	1	3	1	1	2	2	2	6	3	5	2	1	1	4	3	3	4	4	3		4	1	3	1	2	1	1	0	1	0	0	1	2
109	2	20	2	1	2	2	1	2	1	2	2	10	2	4	2	1	4	2	2	5	5	5	4		5	4	5	1	4	1	1	1	0	0	1	1	2
112	2	23	1	1	1	3	1	2	5	2	2	2	3	5	2	1	5	5	2	3	5	5	4		4							1	1	0	1	2	2
113	1	27	2	1	3	1	2	1	3	2	2	0	1	3	1	2	3	3	4	3	4	5	2		3	1	1	1	1		1	0	1	0	1	1	2
131	1	26	2	2	2	3	2	1	1	1	1	5	1	3	2	2	4	2	1	2	3	3	3		1	1	1	1	1	1	1	0	0	0	1	1	2
134	1	24	1	1	2	3	1	2	1	2	1	25	2	4	1	1	5	4	2	4	3	3	4		5	2	3	1	1	1	1	1	0	0	1	1	2
144	1	32	1	1	1	3	1	1	2	2	2	5	3	5	1	1	1	5	3	4	4	5	5		5	1	5	1	1	1	1	1	0	0	1	2	2
